# Supplementary material for: Influence of Natural Deep Eutectic Solvent Compositions on the Polyphenol Profile of Citrus aurantium By-Products from Yucatán, México
Source: Molecules. 2025 Nov 26;30(23):4551. doi: 10.3390/molecules30234551 (PMC12693696; doi:10.3390/molecules30234551)
Supplement: Supplementary file 1 [file molecules-30-04551-s001.zip]

Archive with 1 entries (1 files):
- molecules-3979448-supplementary.pdf
